# Supplementary material for: Genome-wide functional genomic and transcriptomic analyses for genes regulating sensitivity to vorinostat
Source: Sci Data. 2014 Jul 8;1:140017. doi: 10.1038/sdata.2014.17 (PMC4322586; doi:10.1038/sdata.2014.17)
Supplement: Supplementary file 1 [file sdata201417-isa1.zip]

Archive with 4 entries (4 files):
- i_Investigation.txt
- s_falkenberg.txt
- a_falkenberg_chembio.txt
- a_falkenberg_txn.txt
