# Supplementary material for: Genome-wide functional genomic and transcriptomic analyses for genes regulating sensitivity to vorinostat
Source: Sci Data. 2014 Jul 8;1:140017. doi: 10.1038/sdata.2014.17 (PMC4322586; doi:10.1038/sdata.2014.17)
Supplement: Supplementary file 1 [file sdata201417-isa1.zip › a_falkenberg_chembio.txt]

Sample Name	Protocol REF	Protocol REF	Protocol REF	Protocol REF	Comment[screen setup]	Assay Name	Raw Data File	Comment[Data Repository]	Comment[Data Record Accession]	Protocol REF	Derived Data File	Comment[Data Repository]	Comment[Data Record Accession]
#primary screen, vorinostat treatment
siRNA_VR_1	Primary genome-wide siRNA screen: Reverse transfection	Primary genome-wide siRNA screen: Media change	Primary genome-wide siRNA screen: Drug treatment	Primary genome-wide siRNA screen: Apo-Live Glo	Plate coordinates for library transfection can be found in PubChem and in the Supplementary Information	siRNA_VR_1		PubChem BioAssay	743454	Primary genome-wide siRNA screen: Data analysis		PubChem BioAssay	743454	http://pubchem.ncbi.nlm.nih.gov/assay/assay.cgi?aid=743454
#secondary screen, vorinostat treatment
siRNA_VR_2	Secondary deconvolution siRNA screen: Reverse transfection	Secondary deconvolution siRNA screen: Media change	Secondary deconvolution siRNA screen: Drug treatment	Secondary deconvolution siRNA screen: Apo-Live Glo	Plate coordinates for library transfection can be found in PubChem and in the Supplementary Information	siRNA_VR_2		PubChem BioAssay	743458	Secondary deconvolution siRNA screen: Data analysis		PubChem BioAssay	743458	http://pubchem.ncbi.nlm.nih.gov/assay/assay.cgi?aid= 743458
#tertiary screen, vorinostat or etoposide treatment
siRNA_VR_3H	Tertiary siRNA screen with multiple cell lines and drugs: Reverse transfection	Tertiary siRNA screen with multiple cell lines and drugs: Media change	Tertiary siRNA screen with multiple cell lines and drugs: Drug treatment	Tertiary siRNA screen with multiple cell lines and drugs: Apo-Live Glo	Plate coordinates for library transfection can be found in PubChem and in the Supplementary Information	siRNA_VR_3H		PubChem BioAssay	743448	Tertiary siRNA screen with multiple cell lines and drugs: Data analysis		PubChem BioAssay	743448	http://pubchem.ncbi.nlm.nih.gov/assay/assay.cgi?aid=743448
siRNA_VR_3SW4	Tertiary siRNA screen with multiple cell lines and drugs: Reverse transfection	Tertiary siRNA screen with multiple cell lines and drugs: Media change	Tertiary siRNA screen with multiple cell lines and drugs: Drug treatment	Tertiary siRNA screen with multiple cell lines and drugs: Apo-Live Glo	Plate coordinates for library transfection can be found in PubChem and in the Supplementary Information	siRNA_VR_3SW4		PubChem BioAssay	743448	Tertiary siRNA screen with multiple cell lines and drugs: Data analysis		PubChem BioAssay	743448	http://pubchem.ncbi.nlm.nih.gov/assay/assay.cgi?aid=743448
siRNA_VR_3SW6	Tertiary siRNA screen with multiple cell lines and drugs: Reverse transfection	Tertiary siRNA screen with multiple cell lines and drugs: Media change	Tertiary siRNA screen with multiple cell lines and drugs: Drug treatment	Tertiary siRNA screen with multiple cell lines and drugs: Apo-Live Glo	Plate coordinates for library transfection can be found in PubChem and in the Supplementary Information	siRNA_VR_3SW6		PubChem BioAssay	743448	Tertiary siRNA screen with multiple cell lines and drugs: Data analysis		PubChem BioAssay	743448	http://pubchem.ncbi.nlm.nih.gov/assay/assay.cgi?aid=743448
siRNA_VR_3L	Tertiary siRNA screen with multiple cell lines and drugs: Reverse transfection	Tertiary siRNA screen with multiple cell lines and drugs: Media change	Tertiary siRNA screen with multiple cell lines and drugs: Drug treatment	Tertiary siRNA screen with multiple cell lines and drugs: Apo-Live Glo	Plate coordinates for library transfection can be found in PubChem and in the Supplementary Information	siRNA_VR_3L		PubChem BioAssay	743448	Tertiary siRNA screen with multiple cell lines and drugs: Data analysis		PubChem BioAssay	743448	http://pubchem.ncbi.nlm.nih.gov/assay/assay.cgi?aid=743448
siRNA_ET_3H	Tertiary siRNA screen with multiple cell lines and drugs: Reverse transfection	Tertiary siRNA screen with multiple cell lines and drugs: Media change	Tertiary siRNA screen with multiple cell lines and drugs: Drug treatment	Tertiary siRNA screen with multiple cell lines and drugs: Apo-Live Glo	Plate coordinates for library transfection can be found in PubChem and in the Supplementary Information	siRNA_ET_3H		PubChem BioAssay	743448	Tertiary siRNA screen with multiple cell lines and drugs: Data analysis		PubChem BioAssay	743448	http://pubchem.ncbi.nlm.nih.gov/assay/assay.cgi?aid=743448
siRNA_ET_3SW4	Tertiary siRNA screen with multiple cell lines and drugs: Reverse transfection	Tertiary siRNA screen with multiple cell lines and drugs: Media change	Tertiary siRNA screen with multiple cell lines and drugs: Drug treatment	Tertiary siRNA screen with multiple cell lines and drugs: Apo-Live Glo	Plate coordinates for library transfection can be found in PubChem and in the Supplementary Information	siRNA_ET_3SW4		PubChem BioAssay	743448	Tertiary siRNA screen with multiple cell lines and drugs: Data analysis		PubChem BioAssay	743448	http://pubchem.ncbi.nlm.nih.gov/assay/assay.cgi?aid=743448
siRNA_ET_3SW6	Tertiary siRNA screen with multiple cell lines and drugs: Reverse transfection	Tertiary siRNA screen with multiple cell lines and drugs: Media change	Tertiary siRNA screen with multiple cell lines and drugs: Drug treatment	Tertiary siRNA screen with multiple cell lines and drugs: Apo-Live Glo	Plate coordinates for library transfection can be found in PubChem and in the Supplementary Information	siRNA_ET_3SW6		PubChem BioAssay	743448	Tertiary siRNA screen with multiple cell lines and drugs: Data analysis		PubChem BioAssay	743448	http://pubchem.ncbi.nlm.nih.gov/assay/assay.cgi?aid=743448
siRNA_ET_3L	Tertiary siRNA screen with multiple cell lines and drugs: Reverse transfection	Tertiary siRNA screen with multiple cell lines and drugs: Media change	Tertiary siRNA screen with multiple cell lines and drugs: Drug treatment	Tertiary siRNA screen with multiple cell lines and drugs: Apo-Live Glo	Plate coordinates for library transfection can be found in PubChem and in the Supplementary Information	siRNA_ET_3L		PubChem BioAssay	743448	Tertiary siRNA screen with multiple cell lines and drugs: Data analysis		PubChem BioAssay	743448	http://pubchem.ncbi.nlm.nih.gov/assay/assay.cgi?aid=743448
#primary screen, no drug (control)
siRNA_ND_1	Primary genome-wide siRNA screen: Reverse transfection	Primary genome-wide siRNA screen: Media change	Primary genome-wide siRNA screen: Drug treatment	Primary genome-wide siRNA screen: nuclear staining	Plate coordinates for library transfection can be found in PubChem and in the Supplementary Information	siRNA_ND_1		PubChem BioAssay	743454	Primary genome-wide siRNA screen: Data analysis		PubChem BioAssay	743454	http://pubchem.ncbi.nlm.nih.gov/assay/assay.cgi?aid=743454
#secondary screen, no drug (control)
siRNA_ND_2	Secondary deconvolution siRNA screen: Reverse transfection	Secondary deconvolution siRNA screen: Media change	Secondary deconvolution siRNA screen: Drug treatment	Secondary deconvolution siRNA screen: nuclear staining	Plate coordinates for library transfection can be found in PubChem and in the Supplementary Information	siRNA_ND_2		PubChem BioAssay	743458	Secondary deconvolution siRNA screen: Data analysis		PubChem BioAssay	743458	http://pubchem.ncbi.nlm.nih.gov/assay/assay.cgi?aid= 743458
#tertiary screen, no drug (control)
siRNA_ND_3H	Tertiary siRNA screen with multiple cell lines and drugs: Reverse transfection	Tertiary siRNA screen with multiple cell lines and drugs: Media change	Tertiary siRNA screen with multiple cell lines and drugs: Drug treatment	Tertiary siRNA screen with multiple cell lines and drugs: nuclear staining	Plate coordinates for library transfection can be found in PubChem and in the Supplementary Information	siRNA_ND_3H		PubChem BioAssay	743448	Tertiary siRNA screen with multiple cell lines and drugs: Data analysis		PubChem BioAssay	743448	http://pubchem.ncbi.nlm.nih.gov/assay/assay.cgi?aid=743448
siRNA_ND_3SW4	Tertiary siRNA screen with multiple cell lines and drugs: Reverse transfection	Tertiary siRNA screen with multiple cell lines and drugs: Media change	Tertiary siRNA screen with multiple cell lines and drugs: Drug treatment	Tertiary siRNA screen with multiple cell lines and drugs: nuclear staining	Plate coordinates for library transfection can be found in PubChem and in the Supplementary Information	siRNA_ND_3SW4		PubChem BioAssay	743448	Tertiary siRNA screen with multiple cell lines and drugs: Data analysis		PubChem BioAssay	743448	http://pubchem.ncbi.nlm.nih.gov/assay/assay.cgi?aid=743448
siRNA_ND_3SW6	Tertiary siRNA screen with multiple cell lines and drugs: Reverse transfection	Tertiary siRNA screen with multiple cell lines and drugs: Media change	Tertiary siRNA screen with multiple cell lines and drugs: Drug treatment	Tertiary siRNA screen with multiple cell lines and drugs: nuclear staining	Plate coordinates for library transfection can be found in PubChem and in the Supplementary Information	siRNA_ND_3SW6		PubChem BioAssay	743448	Tertiary siRNA screen with multiple cell lines and drugs: Data analysis		PubChem BioAssay	743448	http://pubchem.ncbi.nlm.nih.gov/assay/assay.cgi?aid=743448
siRNA_ND_3L	Tertiary siRNA screen with multiple cell lines and drugs: Reverse transfection	Tertiary siRNA screen with multiple cell lines and drugs: Media change	Tertiary siRNA screen with multiple cell lines and drugs: Drug treatment	Tertiary siRNA screen with multiple cell lines and drugs: nuclear staining	Plate coordinates for library transfection can be found in PubChem and in the Supplementary Information	siRNA_ND_3L		PubChem BioAssay	743448	Tertiary siRNA screen with multiple cell lines and drugs: Data analysis		PubChem BioAssay	743448	http://pubchem.ncbi.nlm.nih.gov/assay/assay.cgi?aid=743448
#miRNA screen, vorinostat treatment
miRNA_VR_4	miRNA overexpression (mimic) screen: Reverse transfection	miRNA overexpression (mimic) screen: Media change	miRNA overexpression (mimic) screen: Drug treatment	miRNA overexpression (mimic) screen: Apo-Live Glo	Plate coordinates for library transfection can be found in PubChem and in the Supplementary Information	miRNA_VR_4		PubChem BioAssay	743456	miRNA overexpression (mimic) screen: Data analysis		PubChem BioAssay	743456	http://pubchem.ncbi.nlm.nih.gov/assay/assay.cgi?aid=743456
#miRNA screen, no drug (control)
miRNA_ND_4	miRNA overexpression (mimic) screen: Reverse transfection	miRNA overexpression (mimic) screen: Media change	miRNA overexpression (mimic) screen: Drug treatment	miRNA overexpression (mimic) screen: nuclear staining	Plate coordinates for library transfection can be found in PubChem and in the Supplementary Information	miRNA_ND_4		PubChem BioAssay	743456	miRNA overexpression (mimic) screen: Data analysis		PubChem BioAssay	743456	http://pubchem.ncbi.nlm.nih.gov/assay/assay.cgi?aid=743456
