# Supplementary material for: Genome-wide functional genomic and transcriptomic analyses for genes regulating sensitivity to vorinostat
Source: Sci Data. 2014 Jul 8;1:140017. doi: 10.1038/sdata.2014.17 (PMC4322586; doi:10.1038/sdata.2014.17)
Supplement: Supplementary file 1 [file sdata201417-isa1.zip › a_falkenberg_txn.txt]

Sample Name	Protocol REF	Protocol REF	Assay Name	Raw Data File	Comment[Data Repository]	Comment[Data Record Accession]	Protocol REF	Derived Data File	Comment[Data Repository]	Comment[Data Record Accession]	Comment[Data Record URL]
KF_1	Preparation of RNA for NGS	Preparation of samples for Illumina HiSeq 2000	KF_1	SRP/SRP041/SRP041162	GEO	GSE56788	NGS sequence alignment and differential gene expression analysis	GSM1369063	GEO	GSE56788	http://www.ncbi.nlm.nih.gov/geo/query/acc.cgi?token=cfczassonrapfkl&acc=GSE56788
KF_2	Preparation of RNA for NGS	Preparation of samples for Illumina HiSeq 2000	KF_2	SRP/SRP041/SRP041162	GEO	GSE56788	NGS sequence alignment and differential gene expression analysis	GSM1369064	GEO	GSE56788	http://www.ncbi.nlm.nih.gov/geo/query/acc.cgi?token=cfczassonrapfkl&acc=GSE56788
KF_3	Preparation of RNA for NGS	Preparation of samples for Illumina HiSeq 2000	KF_3	SRP/SRP041/SRP041162	GEO	GSE56788	NGS sequence alignment and differential gene expression analysis	GSM1369065	GEO	GSE56788	http://www.ncbi.nlm.nih.gov/geo/query/acc.cgi?token=cfczassonrapfkl&acc=GSE56788
KF_4	Preparation of RNA for NGS	Preparation of samples for Illumina HiSeq 2000	KF_4	SRP/SRP041/SRP041162	GEO	GSE56788	NGS sequence alignment and differential gene expression analysis	GSM1369066	GEO	GSE56788	http://www.ncbi.nlm.nih.gov/geo/query/acc.cgi?token=cfczassonrapfkl&acc=GSE56788
KF_5	Preparation of RNA for NGS	Preparation of samples for Illumina HiSeq 2000	KF_5	SRP/SRP041/SRP041162	GEO	GSE56788	NGS sequence alignment and differential gene expression analysis	GSM1369067	GEO	GSE56788	http://www.ncbi.nlm.nih.gov/geo/query/acc.cgi?token=cfczassonrapfkl&acc=GSE56788
KF_6	Preparation of RNA for NGS	Preparation of samples for Illumina HiSeq 2000	KF_6	SRP/SRP041/SRP041162	GEO	GSE56788	NGS sequence alignment and differential gene expression analysis	GSM1369068	GEO	GSE56788	http://www.ncbi.nlm.nih.gov/geo/query/acc.cgi?token=cfczassonrapfkl&acc=GSE56788
KF_7	Preparation of RNA for NGS	Preparation of samples for Illumina HiSeq 2000	KF_7	SRP/SRP041/SRP041162	GEO	GSE56788	NGS sequence alignment and differential gene expression analysis	GSM1369069	GEO	GSE56788	http://www.ncbi.nlm.nih.gov/geo/query/acc.cgi?token=cfczassonrapfkl&acc=GSE56788
KF_8	Preparation of RNA for NGS	Preparation of samples for Illumina HiSeq 2000	KF_8	SRP/SRP041/SRP041162	GEO	GSE56788	NGS sequence alignment and differential gene expression analysis	GSM1369070	GEO	GSE56788	http://www.ncbi.nlm.nih.gov/geo/query/acc.cgi?token=cfczassonrapfkl&acc=GSE56788
KF_9	Preparation of RNA for NGS	Preparation of samples for Illumina HiSeq 2000	KF_9	SRP/SRP041/SRP041162	GEO	GSE56788	NGS sequence alignment and differential gene expression analysis	GSM1369071	GEO	GSE56788	http://www.ncbi.nlm.nih.gov/geo/query/acc.cgi?token=cfczassonrapfkl&acc=GSE56788
KF_10	Preparation of RNA for NGS	Preparation of samples for Illumina HiSeq 2000	KF_10	SRP/SRP041/SRP041162	GEO	GSE56788	NGS sequence alignment and differential gene expression analysis	GSM1369072	GEO	GSE56788	http://www.ncbi.nlm.nih.gov/geo/query/acc.cgi?token=cfczassonrapfkl&acc=GSE56788
KF_11	Preparation of RNA for NGS	Preparation of samples for Illumina HiSeq 2000	KF_11	SRP/SRP041/SRP041162	GEO	GSE56788	NGS sequence alignment and differential gene expression analysis	GSM1369073	GEO	GSE56788	http://www.ncbi.nlm.nih.gov/geo/query/acc.cgi?token=cfczassonrapfkl&acc=GSE56788
KF_12	Preparation of RNA for NGS	Preparation of samples for Illumina HiSeq 2000	KF_12	SRP/SRP041/SRP041162	GEO	GSE56788	NGS sequence alignment and differential gene expression analysis	GSM1369074	GEO	GSE56788	http://www.ncbi.nlm.nih.gov/geo/query/acc.cgi?token=cfczassonrapfkl&acc=GSE56788
KF_13	Preparation of RNA for NGS	Preparation of samples for Illumina HiSeq 2000	KF_13	SRP/SRP041/SRP041162	GEO	GSE56788	NGS sequence alignment and differential gene expression analysis	GSM1369075	GEO	GSE56788	http://www.ncbi.nlm.nih.gov/geo/query/acc.cgi?token=cfczassonrapfkl&acc=GSE56788
KF_14	Preparation of RNA for NGS	Preparation of samples for Illumina HiSeq 2000	KF_14	SRP/SRP041/SRP041162	GEO	GSE56788	NGS sequence alignment and differential gene expression analysis	GSM1369076	GEO	GSE56788	http://www.ncbi.nlm.nih.gov/geo/query/acc.cgi?token=cfczassonrapfkl&acc=GSE56788
KF_15	Preparation of RNA for NGS	Preparation of samples for Illumina HiSeq 2000	KF_15	SRP/SRP041/SRP041162	GEO	GSE56788	NGS sequence alignment and differential gene expression analysis	GSM1369077	GEO	GSE56788	http://www.ncbi.nlm.nih.gov/geo/query/acc.cgi?token=cfczassonrapfkl&acc=GSE56788
KF_16	Preparation of RNA for NGS	Preparation of samples for Illumina HiSeq 2000	KF_16	SRP/SRP041/SRP041162	GEO	GSE56788	NGS sequence alignment and differential gene expression analysis	GSM1369078	GEO	GSE56788	http://www.ncbi.nlm.nih.gov/geo/query/acc.cgi?token=cfczassonrapfkl&acc=GSE56788
KF_17	Preparation of RNA for NGS	Preparation of samples for Illumina HiSeq 2000	KF_17	SRP/SRP041/SRP041162	GEO	GSE56788	NGS sequence alignment and differential gene expression analysis	GSM1369079	GEO	GSE56788	http://www.ncbi.nlm.nih.gov/geo/query/acc.cgi?token=cfczassonrapfkl&acc=GSE56788
KF_18	Preparation of RNA for NGS	Preparation of samples for Illumina HiSeq 2000	KF_18	SRP/SRP041/SRP041162	GEO	GSE56788	NGS sequence alignment and differential gene expression analysis	GSM1369080	GEO	GSE56788	http://www.ncbi.nlm.nih.gov/geo/query/acc.cgi?token=cfczassonrapfkl&acc=GSE56788
KF_19	Preparation of RNA for NGS	Preparation of samples for Illumina HiSeq 2000	KF_19	SRP/SRP041/SRP041162	GEO	GSE56788	NGS sequence alignment and differential gene expression analysis	GSM1369081	GEO	GSE56788	http://www.ncbi.nlm.nih.gov/geo/query/acc.cgi?token=cfczassonrapfkl&acc=GSE56788
KF_21	Preparation of RNA for NGS	Preparation of samples for Illumina HiSeq 2000	KF_21	SRP/SRP041/SRP041162	GEO	GSE56788	NGS sequence alignment and differential gene expression analysis	GSM1369082	GEO	GSE56788	http://www.ncbi.nlm.nih.gov/geo/query/acc.cgi?token=cfczassonrapfkl&acc=GSE56788
KF_22	Preparation of RNA for NGS	Preparation of samples for Illumina HiSeq 2000	KF_22	SRP/SRP041/SRP041162	GEO	GSE56788	NGS sequence alignment and differential gene expression analysis	GSM1369083	GEO	GSE56788	http://www.ncbi.nlm.nih.gov/geo/query/acc.cgi?token=cfczassonrapfkl&acc=GSE56788
KF_23	Preparation of RNA for NGS	Preparation of samples for Illumina HiSeq 2000	KF_23	SRP/SRP041/SRP041162	GEO	GSE56788	NGS sequence alignment and differential gene expression analysis	GSM1369084	GEO	GSE56788	http://www.ncbi.nlm.nih.gov/geo/query/acc.cgi?token=cfczassonrapfkl&acc=GSE56788
KF_24	Preparation of RNA for NGS	Preparation of samples for Illumina HiSeq 2000	KF_24	SRP/SRP041/SRP041162	GEO	GSE56788	NGS sequence alignment and differential gene expression analysis	GSM1369085	GEO	GSE56788	http://www.ncbi.nlm.nih.gov/geo/query/acc.cgi?token=cfczassonrapfkl&acc=GSE56788
KF_25	Preparation of RNA for NGS	Preparation of samples for Illumina HiSeq 2000	KF_25	SRP/SRP041/SRP041162	GEO	GSE56788	NGS sequence alignment and differential gene expression analysis	GSM1369086	GEO	GSE56788	http://www.ncbi.nlm.nih.gov/geo/query/acc.cgi?token=cfczassonrapfkl&acc=GSE56788
KF_26	Preparation of RNA for NGS	Preparation of samples for Illumina HiSeq 2000	KF_26	SRP/SRP041/SRP041162	GEO	GSE56788	NGS sequence alignment and differential gene expression analysis	GSM1369087	GEO	GSE56788	http://www.ncbi.nlm.nih.gov/geo/query/acc.cgi?token=cfczassonrapfkl&acc=GSE56788
KF_27	Preparation of RNA for NGS	Preparation of samples for Illumina HiSeq 2000	KF_27	SRP/SRP041/SRP041162	GEO	GSE56788	NGS sequence alignment and differential gene expression analysis	GSM1369088	GEO	GSE56788	http://www.ncbi.nlm.nih.gov/geo/query/acc.cgi?token=cfczassonrapfkl&acc=GSE56788
KF_29	Preparation of RNA for NGS	Preparation of samples for Illumina HiSeq 2000	KF_29	SRP/SRP041/SRP041162	GEO	GSE56788	NGS sequence alignment and differential gene expression analysis	GSM1369089	GEO	GSE56788	http://www.ncbi.nlm.nih.gov/geo/query/acc.cgi?token=cfczassonrapfkl&acc=GSE56788
KF_30	Preparation of RNA for NGS	Preparation of samples for Illumina HiSeq 2000	KF_30	SRP/SRP041/SRP041162	GEO	GSE56788	NGS sequence alignment and differential gene expression analysis	GSM1369090	GEO	GSE56788	http://www.ncbi.nlm.nih.gov/geo/query/acc.cgi?token=cfczassonrapfkl&acc=GSE56788
KF_31	Preparation of RNA for NGS	Preparation of samples for Illumina HiSeq 2000	KF_31	SRP/SRP041/SRP041162	GEO	GSE56788	NGS sequence alignment and differential gene expression analysis	GSM1369091	GEO	GSE56788	http://www.ncbi.nlm.nih.gov/geo/query/acc.cgi?token=cfczassonrapfkl&acc=GSE56788
KF_32	Preparation of RNA for NGS	Preparation of samples for Illumina HiSeq 2000	KF_32	SRP/SRP041/SRP041162	GEO	GSE56788	NGS sequence alignment and differential gene expression analysis	GSM1369092	GEO	GSE56788	http://www.ncbi.nlm.nih.gov/geo/query/acc.cgi?token=cfczassonrapfkl&acc=GSE56788
KF_33	Preparation of RNA for NGS	Preparation of samples for Illumina HiSeq 2000	KF_33	SRP/SRP041/SRP041162	GEO	GSE56788	NGS sequence alignment and differential gene expression analysis	GSM1369093	GEO	GSE56788	http://www.ncbi.nlm.nih.gov/geo/query/acc.cgi?token=cfczassonrapfkl&acc=GSE56788
KF_36	Preparation of RNA for NGS	Preparation of samples for Illumina HiSeq 2000	KF_36	SRP/SRP041/SRP041162	GEO	GSE56788	NGS sequence alignment and differential gene expression analysis	GSM1369094	GEO	GSE56788	http://www.ncbi.nlm.nih.gov/geo/query/acc.cgi?token=cfczassonrapfkl&acc=GSE56788
KF_37	Preparation of RNA for NGS	Preparation of samples for Illumina HiSeq 2000	KF_37	SRP/SRP041/SRP041162	GEO	GSE56788	NGS sequence alignment and differential gene expression analysis	GSM1369095	GEO	GSE56788	http://www.ncbi.nlm.nih.gov/geo/query/acc.cgi?token=cfczassonrapfkl&acc=GSE56788
KF_38	Preparation of RNA for NGS	Preparation of samples for Illumina HiSeq 2000	KF_38	SRP/SRP041/SRP041162	GEO	GSE56788	NGS sequence alignment and differential gene expression analysis	GSM1369096	GEO	GSE56788	http://www.ncbi.nlm.nih.gov/geo/query/acc.cgi?token=cfczassonrapfkl&acc=GSE56788
KF_39	Preparation of RNA for NGS	Preparation of samples for Illumina HiSeq 2000	KF_39	SRP/SRP041/SRP041162	GEO	GSE56788	NGS sequence alignment and differential gene expression analysis	GSM1369097	GEO	GSE56788	http://www.ncbi.nlm.nih.gov/geo/query/acc.cgi?token=cfczassonrapfkl&acc=GSE56788
KF_40	Preparation of RNA for NGS	Preparation of samples for Illumina HiSeq 2000	KF_40	SRP/SRP041/SRP041162	GEO	GSE56788	NGS sequence alignment and differential gene expression analysis	GSM1369098	GEO	GSE56788	http://www.ncbi.nlm.nih.gov/geo/query/acc.cgi?token=cfczassonrapfkl&acc=GSE56788
KF_41	Preparation of RNA for NGS	Preparation of samples for Illumina HiSeq 2000	KF_41	SRP/SRP041/SRP041162	GEO	GSE56788	NGS sequence alignment and differential gene expression analysis	GSM1369099	GEO	GSE56788	http://www.ncbi.nlm.nih.gov/geo/query/acc.cgi?token=cfczassonrapfkl&acc=GSE56788
KF_42	Preparation of RNA for NGS	Preparation of samples for Illumina HiSeq 2000	KF_42	SRP/SRP041/SRP041162	GEO	GSE56788	NGS sequence alignment and differential gene expression analysis	GSM1369100	GEO	GSE56788	http://www.ncbi.nlm.nih.gov/geo/query/acc.cgi?token=cfczassonrapfkl&acc=GSE56788
KF_43	Preparation of RNA for NGS	Preparation of samples for Illumina HiSeq 2000	KF_43	SRP/SRP041/SRP041162	GEO	GSE56788	NGS sequence alignment and differential gene expression analysis	GSM1369101	GEO	GSE56788	http://www.ncbi.nlm.nih.gov/geo/query/acc.cgi?token=cfczassonrapfkl&acc=GSE56788
KF_44	Preparation of RNA for NGS	Preparation of samples for Illumina HiSeq 2000	KF_44	SRP/SRP041/SRP041162	GEO	GSE56788	NGS sequence alignment and differential gene expression analysis	GSM1369102	GEO	GSE56788	http://www.ncbi.nlm.nih.gov/geo/query/acc.cgi?token=cfczassonrapfkl&acc=GSE56788
KF_45	Preparation of RNA for NGS	Preparation of samples for Illumina HiSeq 2000	KF_45	SRP/SRP041/SRP041162	GEO	GSE56788	NGS sequence alignment and differential gene expression analysis	GSM1369103	GEO	GSE56788	http://www.ncbi.nlm.nih.gov/geo/query/acc.cgi?token=cfczassonrapfkl&acc=GSE56788
KF_46	Preparation of RNA for NGS	Preparation of samples for Illumina HiSeq 2000	KF_46	SRP/SRP041/SRP041162	GEO	GSE56788	NGS sequence alignment and differential gene expression analysis	GSM1369104	GEO	GSE56788	http://www.ncbi.nlm.nih.gov/geo/query/acc.cgi?token=cfczassonrapfkl&acc=GSE56788
KF_48	Preparation of RNA for NGS	Preparation of samples for Illumina HiSeq 2000	KF_48	SRP/SRP041/SRP041162	GEO	GSE56788	NGS sequence alignment and differential gene expression analysis	GSM1369105	GEO	GSE56788	http://www.ncbi.nlm.nih.gov/geo/query/acc.cgi?token=cfczassonrapfkl&acc=GSE56788
KF_49	Preparation of RNA for NGS	Preparation of samples for Illumina HiSeq 2000	KF_49	SRP/SRP041/SRP041162	GEO	GSE56788	NGS sequence alignment and differential gene expression analysis	GSM1369106	GEO	GSE56788	http://www.ncbi.nlm.nih.gov/geo/query/acc.cgi?token=cfczassonrapfkl&acc=GSE56788
KF_51	Preparation of RNA for NGS	Preparation of samples for Illumina HiSeq 2000	KF_51	SRP/SRP041/SRP041162	GEO	GSE56788	NGS sequence alignment and differential gene expression analysis	GSM1369107	GEO	GSE56788	http://www.ncbi.nlm.nih.gov/geo/query/acc.cgi?token=cfczassonrapfkl&acc=GSE56788
